# Supplementary material for: Integration of Untargeted Metabolomics and Object-Oriented Data-Processing Protocols to Characterize Acerola Powder Composition as Functional Food Ingredient
Source: Antioxidants (Basel). 2023 Jun 25;12(7):1341. doi: 10.3390/antiox12071341 (PMC10376614; doi:10.3390/antiox12071341)
Supplement: Supplementary file 1 [file antioxidants-12-01341-s001.zip]

Archive with 2 entries (2 files):
- Figures S1-3.pdf
- Table S1.xlsx
